# Supplementary material for: Demographic dividend-favorable policy environment in two pre-dividend African nations: review of national policies and prospects for policy amendments in Nigeria and Tanzania
Source: BMC Public Health. 2023 Jun 5;23:1070. doi: 10.1186/s12889-023-15690-z (PMC10240741; doi:10.1186/s12889-023-15690-z)
Supplement: Supplementary file 3 — Additional file 3. Review of national policy documents from Nigeria. [file 12889_2023_15690_MOESM3_ESM.xlsx]

## Sheet: 2017-20_ERGP
#	Primary Category	Secondary Category	Tertiary Category	Policy	Target	Interpretation	Year of Implementation	Specific Measures	Target Population	Indicators for M&E	Budget	Reference
	Health	Maternal and Child Health	Vaccines
	Health	Maternal and Child Health	Exclusive Breastfeeding
	Health	Maternal and Child Health	Umbilical Cord Care
	Health	Maternal and Child Health	Vitamin A
	Health	Maternal and Child Health	Nutrition Programs
	Health	Maternal and Child Health	Case Management of Childhood Illness
	Health	Maternal and Child Health	Prevention of Mother-to-Child Transmission of HIV
	Health	Maternal and Child Health	Other
	Health	Family Planning	Benefits of Small Families
	Health	Family Planning	Account for Cultural and Social Context
	Health	Family Planning	Reduce Costs & Ensure Product Availability
	Health	Family Planning	Community Engagement
31	Health	Strengthen Public Health System		Revitalize the primary healthcare system	*Revitalize 10,000 primary health care centres and establish at least one functional primary health centre (PHC) in each ward to improve access to health care *Fully implement the primary health care refinancing programme to mobilize domestic resources *Drive progress to meet UN SDG health targets *Reduce infant and maternal mortality rates	Ministry of Health Sustainable Development Goals’ Office	2017-2020					p86 Strategies
32	Health	Strengthen Public Health System		Roll out universal health coverage (NHIS)	*Expand the NHIS towards universal health care coverage *Enforce the Tertiary Institutions Social Health Insurance Programme for students in tertiary institutions *Pilot the Public Primary Pupils Social Health Insurance Programme to provide quality health services to pupils in middle- and lower-income socio-economic levels who are less likely to have insurance *Scale up the Mobile Health Insuranc…	Ministry of Health Ministry of Education	2017-2020					p86 Strategies
33	Health	Strengthen Public Health System		Strengthen delivery beyond the primary health care system	*Provide anti-retroviral medication to people living with HIV/AIDS *Ramp up projects to eradicate polio, measles and yellow fever *Make strategic investment in tertiary health care institutions in collaboration with the National Sovereign Investment Authority and other relevant stakeholders, e.g., establish diagnostic centres in all States *Develop and adopt an e-health scheme to connect speciali…	Ministry of Health Ministry of Science and Technology	2017-2020					p86 Strategies
34	Health	Strengthen Public Health System		Partner with the private sector to construct model mega-health centres	*Partner with the private sector to develop at least one mega-health centre in each State to provide high-quality preventive and curative healthcare	Ministry of Health	2017-2020					p86 Strategies
35	Health	Strengthen Public Health System		Build the capacity of health care personnel to improve service delivery	*Provide a rural service allowance and basic amenities to health workers in rural areas to retain qualified personnel *Identify and fill gaps to optimize the health worker-to-population ratio by recruiting and training more health workers and attracting talent from abroad *Develop the Diaspora Medical Assistance Programme to attract and encourage Nigerian medical professionals abroad to provide v…	Ministry of Health	2017-2020					p87 Strategies
	Health	Other
40	Education	Universal Primary Education		Improve funding mechanisms to incentivize education performance and increase access	*Use the Tertiary Education Trust Fund (TETFUND) to incentivize high-performing tertiary institutions *Service ongoing scholarship schemes and establish new schemes in critical areas *Encourage State and Local Governments and private sector organizations to provide scholarships and create endowment funds in trade centres, technical schools, universities and post-university skills development inst…		2017-2020					p90 Stategies
37	Education	Quality of Education		Improve teacher quality by incentivizing performance and building capabilities	*Review the recruitment prerequisites (e.g., certifications, experience) for the teaching profession to be consistent with National Teachers Institute (NTI) certification *Conduct annual state, regional and national workshops on teacher training innovations *Encourage schools to design and implement standard teacher coaching programmes comprising peer review through classroom visits, collaborativ…	Ministry of Education	2017-2020					p89 Strategies
38	Education	Quality of Education		Improve the quality of education by strengthening quality assurance	*Review and restructure the education curriculum in line with international best practices *Improve the capacity of Federal, State and Local quality assurance inspectorates *Fully implement the Secondary School Quality Assurance Programme *Ensure regular statutory visits and monitoring of Federal tertiary institutions *Help schools develop strategies to eradicate examination malpractices *Review …	Ministry of Education	2017-2020					p89 Strategies
36	Education	Vocational and Technical Training		Partner with State governments and the private sector to establish best-in-class vocational and technical institutes	*Develop incentive programmes to encourage private sector and State investment in model technical and vocational education institutes, e.g., facilitate access to funding and land with a view to enrolling approximately 500,000 students at the end of the Plan period in technical schools *Revive and support new post-secondary school trade centres and technical schools *Introduce post-university skil…	Ministry of Education Ministry of Youth and Sports	2017-2020					p88 Strategies
45	Education	Vocational and Technical Training		Improve employability to close the skills gap	*Execute the N-Power Knowledge Programme to train participants in animation, software engineering, graphic arts, and device repair and assembly *Roll out the targeted skills-to-job N-Power Build Programme to build a competent workforce of technicians and artisans *Develop a national manpower policy to match job skill requirements and education programmes *Develop local empowerment centres to diss…	Office of the Vice President Ministry of Labour and Employment Ministry of Youth and Sports	2017-2020					p94 Strategies
39	Education	Other		Increase investment in STEM education	*Develop and launch an ICT curriculum comprising computer science, information technology and digital literacy for primary and secondary school students *Partner with private organizations to organize innovative ICT competitions and subsidize professional qualifications for ICT graduates *Encourage enrolment in STEM courses by offering annual bursaries to 100,000 eligible STEM undergraduates	Ministry of Education Ministry of Communication Technology Office of the Vice President	2017-2020					p89 Strategies
	Empower Women	Child Marriage
	Empower Women	Social Norms on Gender Equality
	Empower Women	Women's Autonomy
41	Empower Women	Women's and Girl's Education		Prioritize education for girls and infrastructure development	*Construct special schools for girls in 13 pilot States *Construct 501 classroom blocks across the States *Construct 125 day and boarding Almajiri and nomadic education-based schools	Ministry of Education Ministry of Women Affairs	2017-2020					p90 Strategies
	Empower Women	Facilitate Access to Labor Market
	Empower Women	Other
	Job Creation	Productive Investment
	Job Creation	Attract Foreign Direct Investment
	Job Creation	Promote Savings
	Job Creation	Develop the Financial Sector
	Job Creation	Contract Enforcement
44	Job Creation	Other		Boost job creation and public works programmes	*Scale-up the N-Power volunteer corps to provide temporary employment for 500,000 graduates annually in education, agriculture and health *Establish a job matching programme for new graduates by incentivizing employers to retain National Youth Service Corp members at the end of their service *Sustain and scale up the GEEP to deliver credit to 1.6 million farmers, youth, women market traders and M…	Office of the Vice President Ministry of Women Affairs Ministry of Labour and Employment Ministry of Youth and Sports	2017-2020					p94 Strategies
	Other

## Sheet: 2011-15_NSEDP
#	Primary Category	Secondary Category	Tertiary Category	Policy	Target	Interpretation	Year of Implementation	Specific Measures	Target Population	Indicators for M&E	Budget	Reference
	Health	Maternal and Child Health	Vaccines
	Health	Maternal and Child Health	Exclusive Breastfeeding
	Health	Maternal and Child Health	Umbilical Cord Care
	Health	Maternal and Child Health	Vitamin A
	Health	Maternal and Child Health	Nutrition Programs
	Health	Maternal and Child Health	Case Management of Childhood Illness
	Health	Maternal and Child Health	Prevention of Mother-to-Child Transmission of HIV
2.24	Health	Maternal and Child Health	Other	Providing Adequate Reproductive Health Information, Education and Communication in Nomadic Communities	Produce reproductive health materials on maternal health and childcare for nomadic mothers	25,000 Reproductive health materials produced and 5,000 nomadic mothers trained on maternal health and childcare	2011-2014					p31 Access and Equity
	Health	Family Planning	Benefits of Small Families
	Health	Family Planning	Account for Cultural and Social Context
	Health	Family Planning	Reduce Costs & Ensure Product Availability
	Health	Family Planning	Community Engagement
	Health	Strengthen Public Health System
	Health	Other
2.1	Education	Universal Primary Education		Launching of National Campaign on Access to Boost Enrolment	Launch National Campaign in States and Local Governments	*Access campaign launched across states and local governments *Enrolment in Basic Education enhanced	2012-2015					p23 Access and Equity
2.2	Education	Universal Primary Education		Strengthening the Institutionalization of ECCDE especially in Primary Schools	*Identify and determine the number of ECCDE Sections in Primary Schools in the country *Establish more ECCDE Centres in Primary Schools	*Functional and quality ECCDE Sections available in all Primary Schools	2012-2015					p23 Access and Equity
2.3	Education	Universal Primary Education		Providing adequate number of approved ECCDE Curricula and other Learning Materials	*Verify the type and number of curricula available in the ECCDE Sections. * Procure and distribute approved curricula and other learning materials on ECCDE in schools	*Adequate and relevant curricul a available in all ECCDE Sections provided.	2012					p23 Access and Equity
2.4	Education	Universal Primary Education		*Recruiting Professional ECCDE Teachers. *Re-training of ECCDE Teachers	*Conduct a survey to ascertain the adequacy and qualification of teachers in all ECCDE sections across the country. *Organize training sessions for ECCDE teachers.	*Adequate and qualified teachers of ECCDE recruited	2011-2015					p24 Access and Equity
2.5	Education	Universal Primary Education		*Reducing the number of Out-of-School Children *Main-streaming the Out-of-School Children into the Formal School System	*Ascertain pupils/students enrolment from 2005 to date. *Determine the Attendance/Retention/Completion rates of pupils/students in Basic Education Schools. *Monitor the intervention of the Almajiri Implementation Committee *Conduct enrolment drives *Organize enlightenment campaigns. *Produce and air documentaries, jingles and hold roundtable discussions on Basic Education	*Increased Enrolment/Attendance/Retention/Completion in Basic Education Schools including Almajiri schools; Reduction of out-of-school children by 60% *Properly informed UBE Stakeholders on the key responsibilities, features, achievements and challenges of UBE	2011-2015					p24 Access and Equity
2.12	Education	Quality of Education		Providing adequate infrastructure and instructional materials in Basic Education Schools to enhance access to quality education	*Monitor the number of classrooms in the country, ascertain their conditions and proffer appropriate solutions. *Provide adequate instructional materials	*Adequate and good quality classrooms and instructional materials provided *Child friendly learning environment provided	2011-2014					p27 Access and Equity
3.1	Education	Quality of Education		Developing National Policy and Strategy on Education Quality Assurance for Strengthening Relationship between Federal and State Inspectors and Local Government Education Supervisors	*Inaugurate Ministerial Committee on Quality Assurance *Organise stakeholders' workshop to review the National Policy on Education Quality Assurance and Strategy *Organize workshop to critique the documents on National Policy on Education Quality Assurance and Strategy *Produce and disseminate of the final policy and strategy document	*A Revised National Policy/Strategy on Education Quality produced and implemented *Responsibilities for Collaborative inspectorate services at federal/state/local levels assigned *Better relationship and synergy among Federal, State and LGAs *Quality Assurance Agents established	2012					p37 Standard and Quality Assurance
3.2	Education	Quality of Education		Building Capacity of Federal, State and LGEA Supervisors and School Mangers on Quality Assurance	*Organize six (6) Zonal Training Workshops *Organize short training in relevant institutions across the country	Federal, State, LGEA supervisors and school managers trained on Quality Assurance	2012-2014					p37 Standard and Quality Assurance
3.3	Education	Quality of Education		Producing National Assessment Kits for Early Childhood Care for Development Education (ECCDE) in Nigeria	*Identify appropriate ECCDE assessment kits *Produce ECCDE assessment kits	National Assessment kit for ECCDE produced	2012					p37 Standard and Quality Assurance
3.4	Education	Quality of Education		Developing Achievement indicators for Technical and Vocational Centres	*Organise technical and critique workshops *Produce and disseminate achievement indicators	Achievement indicators for technical and vocational centres produced and disseminated.	2012					p38 Standard and Quality Assurance
3.8	Education	Quality of Education		Reviewing and Enriching Curriculum at Basic and Post-Basic Education Levels	*Organize critique workshops *Review UBE curriculum in accordance with national needs *Produce and disseminate reviewed curriculum for Basic and Post-Basic Education	Basic and Post-Basic Education curriculum produced and disseminated	2012					p39 Standard and Quality Assurance
2.11	Education	Vocational and Technical Training		*Improving Adult and Youth Literacy Enrolment and Retention by 50% by 2015. *Making TVET Programmes more attractive to Adult and Youth	*Build additional Centres *Monitor the implementation of the approved programmes *Train and re-train teachers for Adult and Vocational Centres *Sensitize the public on TVET programmes *Disseminate UNESCO guidelines on Adult and Youth literacy programmes *Develop TVET Strategy & Framework for NFE	*Functional Adult Education and Vocational Centres with increased enrolment of 50% *Youth and Adult Literacy programmes implemented in line with UNESCO’s guidelines.	2011-2015					p27 Access and Equity
5.1	Education	Vocational and Technical Training		Establishing the National Vocational Qualification Framework (NVQF)	*Finalize the NVQF for FEC approval *Develop the National Occupational Standards (NOS) in six (6) priority areas *Sign MoU with relevant industries and organizations *Add NOS in eight (8) new areas *Establish a full Department for NVQF and related qualifications at the NBTE *Commence full implementation of NVQs in NVQF by approving accreditors, training providers/centres, etc.	*NVQF finazlied and approved *NOS in 6 areas developed *MoU signed *Additional NOS established *NVQF Department established *Implementation commenced	2012-2013					p55 Technical and Vocational Education & Training
5.7	Education	Vocational and Technical Training		*Increasing Awareness and Sensitization Campaigns for TVET. *Implementing the National Policy on Technical and Vocational Education and Training (TVET)	*Carry out continuous awareness and sensitization programmes *Develop evidencebased National Policy on Technical and Vocational Education and Training (TVET)	*Awareness and sensitization campaigns carried out *National Policy on TVET Developed	2012					p58 Technical and Vocational Education & Training
5.9	Education	Vocational and Technical Training		*Empowering and Training of Out of School Youths through TVET *Establishing more functional Vocational Training Institutions	*Train Out-of-School Youths from all the six(6) geo-political zones *Establish more functional vocational training institutions	*Out of School Youths trained in skills and entrepreneurship trades. *Vocational training institutions established	2011-2015					p58 Technical and Vocational Education & Training
	Education	Other
	Empower Women	Child Marriage
	Empower Women	Social Norms on Gender Equality
	Empower Women	Women's Autonomy
2.25	Empower Women	Women's and Girl's Education		Carrying out Advocacy on Enrolment, Retention and Completion of Nomadic Girl-Child	Conduct advocacy on enrolment, retention and mobilization of girlchild	Nomadic Girl Child Education enrolment increased by 500,000	2011-2014					p31 Access and Equity
	Empower Women	Facilitate Access to Labor Market
	Empower Women	Other
	Job Creation	Productive Investment
	Job Creation	Attract Foreign Direct Investment
	Job Creation	Promote Savings
	Job Creation	Develop the Financial Sector
	Job Creation	Contract Enforcement
	Job Creation	Other
	Other

## Sheet: 2010-15_NSHDP
#	Primary Category	Secondary Category	Tertiary Category	Policy	Target	Interpretation	Year of Implementation	Specific Measures	Target Population	Indicators for M&E	Budget	Reference
	Health	Maternal and Child Health	Vaccines	POPULATION ORIENTED/OUTREACHES/SCHEDULABLE SERVICES		*Tetanus immunization *Measles immunization *BCG immunization *OPV immunization *DPT immunization *Pentavalent (DPT-HiB-Hepatitis b) immunization *Hib immunization *Hepatitis B immunization *Yellow fever immunization *Meningitis immunization						p59
	Health	Maternal and Child Health	Exclusive Breastfeeding	FAMILY/COMMUNITY ORIENTED SERVICES		*Initiation of breastfeeding within 1st hr. and temp management *Exclusive Breastfeeding for children 0-5 mo. *Continued Breastfeeding for children 6-11 months *Adequate and safe complementary feeding						p59
	Health	Maternal and Child Health	Umbilical Cord Care	FAMILY/COMMUNITY ORIENTED SERVICES		*Clean delivery and cord care						p59
	Health	Maternal and Child Health	Vitamin A	POPULATION ORIENTED/OUTREACHES/SCHEDULABLE SERVICES		Vitamin A - supplementation for U5						p59
	Health	Maternal and Child Health	Nutrition Programs	FAMILY/COMMUNITY ORIENTED SERVICES		*Supplementary feeding for malnourished children *Follow up Management of Severe Acute Malnutrition						p59
	Health	Maternal and Child Health	Case Management of Childhood Illness	FAMILY/COMMUNITY ORIENTED SERVICES		*Universal extra community-based care of LBW infants *Routine postnatal care (healthy practices and illness detection)						p59
	Health	Maternal and Child Health	Prevention of Mother-to-Child Transmission of HIV	POPULATION ORIENTED/OUTREACHES/SCHEDULABLE SERVICES		*Preventing mother to child transmission (PMTCT) *Cotrimoxazole prophylaxis for HIV+ mothers *Cotrimoxazole prophylaxis for HIV+ adults *Cotrimoxazole prophylaxis for children of HIV+ mothers						p59
	Health	Maternal and Child Health	Other
	Health	Family Planning	Benefits of Small Families
	Health	Family Planning	Account for Cultural and Social Context
	Health	Family Planning	Reduce Costs & Ensure Product Availability	POPULATION ORIENTED/OUTREACHES/SCHEDULABLE SERVICES		Condom use for HIV prevention						p59
	Health	Family Planning	Community Engagement	POPULATION ORIENTED/OUTREACHES/SCHEDULABLE SERVICES		Family planning						p59
	Health	Strengthen Public Health System
	Health	Other
	Education	Universal Primary Education
	Education	Quality of Education
	Education	Vocational and Technical Training
	Education	Other
	Empower Women	Child Marriage
	Empower Women	Social Norms on Gender Equality
	Empower Women	Women's Autonomy
	Empower Women	Women's and Girl's Education
	Empower Women	Facilitate Access to Labor Market
	Empower Women	Other
	Job Creation	Productive Investment
	Job Creation	Attract Foreign Direct Investment
	Job Creation	Promote Savings
	Job Creation	Develop the Financial Sector
	Job Creation	Contract Enforcement
	Job Creation	Other
	Other

## Sheet: NationalHealthPolicy2016
#	Primary Category	Secondary Category	Tertiary Category	Policy	Target	Interpretation	Year of Implementation	Specific Measures	Target Population	Indicators for M&E	Budget	Reference
4.1.2	Health	Maternal and Child Health	Vaccines	Prevention and Control of Communicable Diseases	*To improve and sustain routine immunization (RI) coverage of all antigens to 90% by the year 2020 in line with the national vision *To achieve the eradication of Polio in Nigeria *To reduce the incidence of vaccine-preventable diseases through appropriate strategies	*Promote efforts to further ensure ownership of the immunization program by Governments, communities, and other stakeholders at all levels *Promote mutual accountability for routine immunization to ensure that all stakeholders clearly understand their expected roles and responsibilities in the system, and fully buy into the national strategy *Ensure vaccine security for appropriate routine immuni…	2016					p29 4.1.2 Prevention and Control of Communicable Diseases
	Health	Maternal and Child Health	Exclusive Breastfeeding
4.1.1	Health	Maternal and Child Health	Umbilical Cord Care	Reproductive, Maternal, Neonatal, Child and Adolescent Health	Reduce the burden of nutritional disorders among the general population	Reduce the risks associated with pregnancy and childbirth through promotion of comprehensive obstetrics care at all levels	2016					p28 4.1.1 Reproductive, Maternal, Neonatal, Child and Adolescent Health
	Health	Maternal and Child Health	Vitamin A
4.1.9.1	Health	Maternal and Child Health	Nutrition Programs	Health-related Problems and Issues	Nutrition	*Promote awareness on nutritional disorders *Strengthen institutional capacity on prevention, management and control of nutritional disorders *Enhance a multi-sectoral approach to addressing malnutrition and obesity in Nigeria *Encourage broader private sector engagement to promote innovative delivery of nutrition programs *Promote the generation of evidence on nutrition status and coverage of nu…						p37 4.1.9.1 Nutrition
4.1.1	Health	Maternal and Child Health	Case Management of Childhood Illness	Reproductive, Maternal, Neonatal, Child and Adolescent Health	To reduce childhood mortality and ensure optimal growth, protection and development for all new-bornsand children under-five	Promote the optimal health of the child through implementation of child survival strategies; Promote the provision of essential care services for the new-born as well as prevention and management of babies with other special needs	2016					p28 4.1.1 Reproductive, Maternal, Neonatal, Child and Adolescent Health
4.1.2	Health	Maternal and Child Health	Prevention of Mother-to-Child Transmission of HIV	Prevention and Control of Communicable Diseases	To foster behavioural change, reduce stigma and improve access to quality care and support services for persons living with HIV/AIDS	*Provide universal access to comprehensive and quality HIV prevention, treatment, care and support services through a multi-sectoral approach *Facilitate multi-sectoral interventions that will ensure an end to AIDS by 2030 *Support effective measures that will ensure that90% of all people living with HIV infection will know their status, 90% of all people diagnosed with HIV infection will receive…						p29 4.1.2 Prevention and Control of Communicable Diseases
4.1.9.5	Health	Maternal and Child Health	Other	Health-related Problems and Issues	To enable individuals acquire information, knowledge, attitudes and skills as well as change attitudes and behaviours to facilitate the making of healthy choices.	*Promote awareness on the rights and responsibilities of consumers *Mobilize the potentials of the mass media for health promotion *Strengthen partnerships and multi-sectoral collaboration for health promotion *Strengthen capacity in health promotion, including channelling of resources at all levels *Promote the inclusion of health promotion in school curricula at all levels *Promote the inclusio…						p40 4.1.9.5 Health Promotion
	Health	Family Planning	Benefits of Small Families
4.1.1	Health	Family Planning	Account for Cultural and Social Context	Reproductive, Maternal, Neonatal, Child and Adolescent Health	To ensure the awareness of, and access to, comprehensive reproductive health services.	Promote the enactment and implementation of legislation for mitigation of harmful cultural practices including female genital mutilation.	2016					p28 4.1.1 Reproductive, Maternal, Neonatal, Child and Adolescent Health
4.1.1	Health	Family Planning	Reduce Costs & Ensure Product Availability	Reproductive, Maternal, Neonatal, Child and Adolescent Health	To ensure the awareness of, and access to, comprehensive reproductive health services.	Promote mechanisms to ensure access to quality reproductive health services;	2016					p28 4.1.1 Reproductive, Maternal, Neonatal, Child and Adolescent Health
4.1.2	Health	Family Planning	Community Engagement	Reproductive, Maternal, Neonatal, Child and Adolescent Health	To ensure the awareness of, and access to, comprehensive reproductive health services.	Promote integration of reproductive, maternal, neonatal and child and adolescent health (RMNCAH) services and programs along the continuum of care	2016					p29 4.1.2 Prevention and Control of Communicable Diseases
4.2.1	Health	Strengthen Public Health System		Health Systems - Governance and Stewardship	*To effectively use the platform in the health sector for the provision of strategic governance and oversight *To provide clear policy orientation for health development *To facilitate the implementation of legislative and regulatory frameworks for health development, including the National Health Act 2014 *To strengthen accountability, transparency and responsiveness of the national health system	*Ensure the effective positioning and functioning of the National Council on Health for the provision of strategic oversight and guidance of the health sector *Develop and implement the national strategic plan for the implementation of the National Health Policy 2016 with the involvement of all major stakeholders *Strengthen the coordination of all health stakeholders for the effective implementa…	2016					p42 4.2.1 Governance and Stewardship
4.2.2	Health	Strengthen Public Health System		Health Systems - Health Service Delivery	*To provide a minimum health care service package for all Nigerians at all levels *To strengthen governance and accountability of service delivery units to improve the management of health facilities *To enhance demand-creation for health care services and health system responsiveness to client needs *To strengthen referral systems *To ensure the provision of adequate and safe blood for appropria…	*Ensure availability of required and appropriate health services(preventive, promotive, curative and rehabilitative) at each level of care, including the community, primary, secondary and tertiary levels *Strengthen the capacity for the management of health service delivery at all levels *Promote strategies to improve the quality of health care provided to the population *Strengthen effective imp…	2016					p44 4.2.2 Health Service Delivery
4.2.3	Health	Strengthen Public Health System		Health Systems - Human Resources for Health	*To strengthen the institutional framework for human resources planning, production, recruitment, distribution, management and practices in the health sector *To ensure clarity in the roles and responsibilities of actors at all levels on human resources for health planning, production and management	*Strengthen the utilization of evidence-based planning and projection of the HRH, including medium and long-term planning for health *Improve the production of human resources for health, including the training of specialised health worker cadres through the completion and implementation of a national HRH policy and strategic plan and their adaptation by the state governments *Foster effective co…						p48 4.2.4 Human Resources for Health
	Health	Other
	Education	Universal Primary Education
	Education	Quality of Education
	Education	Vocational and Technical Training
	Education	Other
	Empower Women	Child Marriage
4.1.9.6	Empower Women	Social Norms on Gender Equality		Health-related Problems and Issues	To mainstream gender responsiveness in all national health programs	*Promote gender mainstreaming in all health policies and plans *Promote gender education and capacity building, thereby ensuring technical expertise and a positive gender culture *Promote the empowerment of women through equitable access to needed health services						p41 4.1.9.6 Gender Issues
	Empower Women	Women's Autonomy
	Empower Women	Women's and Girl's Education
	Empower Women	Facilitate Access to Labor Market
	Empower Women	Other
	Job Creation	Productive Investment
	Job Creation	Attract Foreign Direct Investment
	Job Creation	Promote Savings
	Job Creation	Develop the Financial Sector
	Job Creation	Contract Enforcement
	Job Creation	Other
	Other
