# Supplementary material for: Demographic dividend-favorable policy environment in two pre-dividend African nations: review of national policies and prospects for policy amendments in Nigeria and Tanzania
Source: BMC Public Health. 2023 Jun 5;23:1070. doi: 10.1186/s12889-023-15690-z (PMC10240741; doi:10.1186/s12889-023-15690-z)
Supplement: Supplementary file 4 — Additional file 4. Review of national policy documents from Tanzania. [file 12889_2023_15690_MOESM4_ESM.xlsx]

## Sheet: Vision 2025
#	Primary Category	Secondary Category	Tertiary Category	Policy	Target	Interpretation	Year of Implementation	Specific Measures	Target Population	Indicators for M&E	Budget	Reference
	Health	Maternal and Child Health	Vaccines
	Health	Maternal and Child Health	Exclusive Breastfeeding
	Health	Maternal and Child Health	Umbilical Cord Care
	Health	Maternal and Child Health	Vitamin A
	Health	Maternal and Child Health	Nutrition Programs
	Health	Maternal and Child Health	Case Management of Childhood Illness
	Health	Maternal and Child Health	Prevention of Mother-to-Child Transmission of HIV
3.1	Health	Maternal and Child Health	Other		3.1 High quality livelihood	Reduction in infant and maternal mortality rates by three-quarters of current levels. • Universal access to safe water.						p11
	Health	Family Planning	Benefits of Small Families
3.2	Health	Family Planning	Account for Cultural and Social Context		3.2 Good governance and the rule of law	Desirable moral and cultural uprightness.						p11
	Health	Family Planning	Reduce Costs & Ensure Product Availability
	Health	Family Planning	Community Engagement
3.1	Health	Family Planning	Other		3.1 High quality livelihood	Access to quality reproductive health services for all individuals of appropriate ages.						p11
3.1	Health	Strengthen Public Health System			3.1 High quality livelihood	Access to quality primary health care for all.						p11
	Health	Other
3.1	Education	Universal Primary Education		TARGETS	3.1 High quality livelihood	Universal primary education, the eradication of illiteracy and the attainment of a level of tertiary education and training that is commensurate with a critical mass of high quality human resources required to effectively respond and master the development challenges at all levels.						p11
1.2.4	Education	Quality of Education		VISION	1.2.4 A Well Educated and Learning Society	Tanzania envisages to be a nation whose people are ingrained with a developmental mindset and competitive spirit. These attributes are driven by education and knowledge and are critical in enabling the nation to effectively utilize knowledge in mobilizing domestic resources for assuring the provision of people's basic needs and for attaining competitiveness in the regional and global economy. Tan…						p6
	Education	Vocational and Technical Training
	Education	Other
	Empower Women	Child Marriage
1.2.1	Empower Women	Social Norms on Gender Equality		VISION TARGETS	1.2.1 High Quality Livelihood 3.1 High quality livelihod	Ideally, a nation's development should be people-centred, based on sustainable and shared growth and be free from abject poverty. For Tanzania, this development means that the creation of wealth and its distribution in society must be equitable and free from inequalities and all forms of social and political relations which inhibit empowerment and effective democratic and popular participation of…						p6
	Empower Women	Women's Autonomy
	Empower Women	Women's and Girl's Education
	Empower Women	Facilitate Access to Labor Market
	Empower Women	Other
	Job Creation	Productive Investment
	Job Creation	Attract Foreign Direct Investment
	Job Creation	Promote Savings
	Job Creation	Develop the Financial Sector
	Job Creation	Contract Enforcement
	Job Creation	Other
	Other

## Sheet: 2016-20_FYDP
#	Primary Category	Secondary Category	Tertiary Category	Policy	Target	Interpretation	Year of Implementation	Specific Measures	Target Population	Indicators for M&E	Budget	Reference
	Health	Maternal and Child Health	Vaccines
	Health	Maternal and Child Health	Exclusive Breastfeeding
	Health	Maternal and Child Health	Umbilical Cord Care
	Health	Maternal and Child Health	Vitamin A
4.3.6	Health	Maternal and Child Health	Nutrition Programs		4.3.6 Food Security and Nutrition Food Self Sufficiency Ratio (140 percent); prevalence of stunting in children aged 0 – 59 months, 28%; prevalence of anaemia among women of reproductive	i. Early Childhood Development; ii. Training of health services providers especially community workers; iii. Knowledge building on importance of food security and nutrition (families); iv. Institutionalizing monitoring and tracking system at LGAs level for nutrition.	2016/17-2020/21			Food Self Sufficiency Ratio prevalence of stunting in children aged 0 – 59 months Wasting (weight for height) of Under-fives Prevalence of anaemia among women of reproductive age (haemoglobin concentration <11g/dl) Proportion of households accessing adequately iodized salt Rate of EBF Prevalence of vitamin A deficiency among children aged 6 – 59 months (serum retinol level < 20 μg/dl) Prevalence …	2016/17 - 161.88 2017/18 - 161.88 2018/19 - 161.98 2019/20 - 162.88 2020/21 - 161.68 total: 685.65 TShs. Billion	p74
	Health	Maternal and Child Health	Case Management of Childhood Illness
	Health	Maternal and Child Health	Prevention of Mother-to-Child Transmission of HIV
	Health	Maternal and Child Health	Other
	Health	Family Planning	Benefits of Small Families
	Health	Family Planning	Account for Cultural and Social Context
	Health	Family Planning	Reduce Costs & Ensure Product Availability
	Health	Family Planning	Community Engagement
	Health	Family Planning	Other
4.3.3	Health	Strengthen Public Health System			4.3.3 Health Under five Mortality Rate per 1,000 births, 45; Maternal Mortality Rate per 100,000 live births, 250; life expectancy at birth, 66 years; prevalence of HIV and AIDS, 3%.	i. Strengthening health systems (primary and referral); ii. Equipping district, regional and referral hospitals with modern equipment; iii. Training health staff (short and long courses); iv. Management of Non-communicable diseases (NCDs); v. Improving working environment for health personnel (commensurate remuneration, housing in close proximity to work premise); vi. Speed up comprehensive healt…	2016/17-2020/21			Infant Mortality Rate per 1,000 births Under five mortality rate per 1,000 births Births attended by a skilled health worker (%) Maternal mortality rate per 100,000 Life expectancy (Years) National HIV prevalence rate (%) Access to safe water and sanitation in urban areas (% of total) Access to safe water and sanitation in rural areas (% of total) Share of Government expenditure (%) People report…	2016/17 - 1606.166 2017/18 - 1601.81 2018/19 - 1599.81 2019/20 - 1599.31 2020/21 - 1600.82 total: 8008.36 TShs. Billion	p69
	Health	Other
4.3.1	Education	Universal Primary Education		FYDP	4.3.1 Education and Capability Development Net Enrolment Ratio: pre-primary, 50%; primary, 100%; secondary, 50%; higher education gross enrolment rate, 6.9%; Proportion of schools with electricity: primary, 30%; secondary, 85%; Percentage of pupils/students passing: Primary 75%; Form Four 90%; Form Six 100%.	i. Improving qualified teacher-pupil/student ratios at all levels;	2016/17-2020/21			*Early learning: Gross Enrolment Ratio (%) Net Enrolment Ratio (% of eligible) Pupil/qualified teacher ratio (PTR) % number of qualified teachers *Primary education: Gross School Enrolment Ratio Net Enrolment Ratio (% of eligible) Percentage of cohort passing PSLE Pupils/Teacher Ratio Pupils/Text Book ratio Pupils/Classroom Ratio Pupils/Latrine Ratio (Boys) Pupils/Latrine Ratio (Girls) Pupils/des…	2016/17 - 992.94 2017/18 - 992.94 2018/19 - 994.03 2019/20 - 993.6 2020/21 - 993.62 total: 4967.19 TShs. Billion	p65
4.3.1	Education	Quality of Education		FYDP	4.3.1 Education and Capability Development	iv. Expanding use of ICT in teaching and learning at all levels;	2016/17-2020/21			* Tertiary education: Tertiary gross enrolment rate (%) Annual number of students graduating from tertiary/higher education Of whom science and engineering students (%) Of whom women/girls (%) Tertiary and higher learning students with access to student loans *Vocational training Average annual number of graduates from vocational schools *Other training People with skills obtained through informa…	2016/17 - 350.588 2017/18 - 351.588 2018/19 - 351.588 2019/20 - 351.588 2020/21 - 353.188 total: 1708.54 TShs. Billion	p65
4.3.2	Education	Vocational and Technical Training		FYDP	4.3.2 Skills Development proportion of working population with: high level skills, 12.1%; middle level skills, 33.7%.	i. Development of appropriate curricular; ii. Training at different levels of skill requirement such as formal and entrepreneurial; iii. Extending ICT applicability at all levels of skills training and learning; iv. Promoting employable skills particularly for youth, women, and people living with disabilities.	2016/17-2020/21					p67
4.3.1	Education	Other		FYDP	4.3.1 Education and Capability Development	iii. Increasing access to student loans at tertiary level; v. Improving working environment for teaching staff at all levels (commensurate remuneration, housing in close proximity to work premise.	2016/17-2020/21			*Secondary education: Gross enrolment ratio in lower secondary schools (%) Net enrolment ratio (% of eligible) Pupils/teacher ratio in lower secondary schools by subject Pupils/classroom ratio in lower secondary schools Pupils/latrine ratio in lower secondary schools Proportion of schools with electricity (%) Students passing Form IV examination (%) Transition rate from Form Four to Form Five (%)…		p65
	Empower Women	Child Marriage
4.3.8	Empower Women	Social Norms on Gender Equality		FYDP	4.3.8 Good Governance	iii. Promoting and protecting human rights for all, particularly for poor women, men and children, the vulnerable groups;	2016/17-2020/21			Seats of Women in Parliament (% of total)	2016/17 - 433.232 2017/18 - 433.232 2018/19 - 433.232 2019/20 - 433.808 2020/21 - 433.232 total: 2166.74	p77
	Empower Women	Women's Autonomy
4.3.1	Empower Women	Women's and Girl's Education		FYDP	4.3.1 Education and Capability Development	ii. Improving teaching and learning environment (class rooms, desks, text books, latrines/toilets ratios; boarding for girls; etc.);	2016/17-2020/21			Pupils/Latrine Ratio (Girls)		p65
	Empower Women	Facilitate Access to Labor Market
	Empower Women	Other
	Job Creation	Productive Investment				iv. Promote availability of requisite industrial skills (production and trade management, operations, quality assurance, etc.) and skills for other production and services delivery;
	Job Creation	Attract Foreign Direct Investment
	Job Creation	Promote Savings
	Job Creation	Develop the Financial Sector
	Job Creation	Contract Enforcement
	Job Creation	Other
	Other

## Sheet: 2008-17_ESDP
#	Primary Category	Secondary Category	Tertiary Category	Policy	Target	Interpretation	Year of Implementation	Specific Measures	Target Population	Indicators for M&E	Budget	Reference
	Health	Maternal and Child Health	Vaccines
	Health	Maternal and Child Health	Exclusive Breastfeeding
	Health	Maternal and Child Health	Umbilical Cord Care
	Health	Maternal and Child Health	Vitamin A
	Health	Maternal and Child Health	Nutrition Programs
	Health	Maternal and Child Health	Case Management of Childhood Illness
	Health	Maternal and Child Health	Prevention of Mother-to-Child Transmission of HIV
	Health	Maternal and Child Health	Other
	Health	Family Planning	Benefits of Small Families
	Health	Family Planning	Account for Cultural and Social Context
	Health	Family Planning	Reduce Costs & Ensure Product Availability
	Health	Family Planning	Community Engagement
	Health	Family Planning	Other
	Health	Strengthen Public Health System
	Health	Other
3.6.1	Education	Universal Primary Education			3.6.1 Capabilities and Values Improvement 3.6.1.1 Basic Education: (Pre-primary, Primary, Secondary, Adult and Non-Formal Education and Teacher Education)	(i) recruit the available trained pre-primary teachers and retain them; (ii) recruit and retain the available trained primary school teachers to attain the desired teacher–pupil ratio; (iii) establish mechanisms for supporting and mentoring newly recruited teachers; (iv) introduce community-funded school feeding schemes; (v) recruit and retain, the available trained secondary school teachers; (vi…						p17
3.6.2	Education	Quality of Education			3.6 2 Improving Provision and Equity 3.6.2.1 Basic education 3.6.2.3 Technical and Vocational Education and Training	(i) at least 50% of children receive two years of Pre-Primary education by 2012; (ii) Net Enrolment Rate in primary schools increased from 90.5% in 2006 to at least 99% by 2012 and sustained at that level; (iii) Special Needs Educational parameters (e.g. kinds and levels of disabilities, orphans and vulnerable children etc.) reviewed by end-2008. Based on these, set and monitor targets for the pr…						p21
3.6.1	Education	Vocational and Technical Training			3.6.1 Capabilities and Values Improvement 3.6.1.3 Technical and Vocational Education and Training	(i) enhance teacher professionalism among teacher educators by enabling teacher educators to join Tanzania Education Society; (ii) promote the quality of teacher training by instituting curricula reviews; (iii) strengthen cognitive, conceptual and technical skills of both academic staff and students; (iv) promote linkages with production and service centres/firms; (v) harmonise Educational Qualif…						p18
3.6.3	Education	Other			3.6.3 Conducive Teaching and Learning Environment	(i) steps taken to ensure that educational institutions are safe, accessible, violence free, child friendly, gender sensitive and disability friendly by 2011; (ii) all primary and secondary schools have adequate, competent and skilled teachers by 2012; (iii) rehabilitation of facilities and infrastructure implemented in all Government Secondary Schools, Teachers Colleges, Folk Colleges and instit…						p24
	Empower Women	Child Marriage
	Empower Women	Social Norms on Gender Equality
	Empower Women	Women's Autonomy
	Empower Women	Women's and Girl's Education
	Empower Women	Facilitate Access to Labor Market
	Empower Women	Other
	Job Creation	Productive Investment
	Job Creation	Attract Foreign Direct Investment
	Job Creation	Promote Savings
	Job Creation	Develop the Financial Sector
	Job Creation	Contract Enforcement
	Job Creation	Other
	Other

## Sheet: 2015-20_HSSP IV
#	Primary Category	Secondary Category	Tertiary Category	Policy	Target	Interpretation	Year of Implementation	Specific Measures	Target Population	Indicators for M&E	Budget	Reference
	Health	Maternal and Child Health	Vaccines		Strategic Objective 1: The health and social services sector will achieve objectively measurable quality improvement of primary health care services, delivering a package of essential services in communities and health facilities.	Health facilities will maintain high levels of vaccination coverage; improvements in access to addition geographical areas will be provided where needed, and new types of vaccinations will be introduced as they are developed and approved. Curative services for children will be provided in an integrated way in all health facilities at the appropriate level, including services for malnourished chil…
	Health	Maternal and Child Health	Exclusive Breastfeeding			5.4.3.1 Maternal and Newborn Care Community awareness activities will reach every household in the country, informing pregnant women on prevention of low birth weight through proper feeding, convincing clients to make use of available ANC and delivery services. The ANC 4 visits coverage should reach 90% by 2020. Postnatal and newborn follow up at the household level will be encouraged to identify…						p41
	Health	Maternal and Child Health	Umbilical Cord Care			5.4.3.1 Maternal and Newborn Care By the end of the HSSP IV period, Skilled Birth Attendance will have increased to over 80%. The initiatives will result in a reduction of maternal mortality ratio from 432 (Census 2012) to 292 per 100,000 live births and neonatal mortality rate from 21 (IGME 2012) to 16 per 1,000 live births. The health sector will continue to expand the provision of quality serv…						p41
	Health	Maternal and Child Health	Vitamin A	National Vitamin A guideline			2011			Vitamin A supplementation coverage
	Health	Maternal and Child Health	Nutrition Programs			5.4 Health Service Provision by type of Service 5.4.2 Nutrition Services The health and social welfare sector will promote appropriate maternal, infant and young child feeding practices in households and in communities and will advocate towards reducing food insecurity among households. More attention will be paid to strengthening compliance to exclusive breast feeding and infant and young child …						p41
	Health	Maternal and Child Health	Case Management of Childhood Illness	HSSP	1. The health and social services sector will achieve objectively measurable quality improvement of primary health care services, delivering a package of essential services in communities and health facilities	20% reduction in maternal mortality ratio and neonatal mortality rate in 5 poorly performing regions: Maternal and newborn services shall reach under-served areas and meet the quality standards for primary and referral care (see Section 5.4.) 100% balanced distribution of skilled health workers at primary level in targeted underserved regions: Recruitment, retention and (re)distribution of Human …						p25
	Health	Maternal and Child Health	Prevention of Mother-to-Child Transmission of HIV	National Communication Strategy for the Elimination of Mother to Child Transmission of HIV (e-MTCT)			2014-2017
	Health	Maternal and Child Health	Prevention of Mother-to-Child Transmission of HIV			5.4 Health Service Provision by type of Service 5.4.3.1 Maternal and Newborn Care As with RMNCAH, Prevention of Mother to Child Transmission (PMTCT) of HIV will be fully integrated into health services and postnatal care services will be provided in all health facilities. By 2020 all (100% of) eligible patients will receive PMTCT. Subsequent HIV testing after first testing will be strengthened as…						p41
	Health	Maternal and Child Health	Other	Strategy	2. The health and social welfare sector will improve equitable access to services in the country by focusing on geographic areas with higher disease burdens and by focusing on vulnerable groups in the population with higher risks.	Reproductive health will be a major priority for the health sector, with special attention for access to care by vulnerable groups (see Section 5.4). Adolescent girls and young women are at a higher risk of HIV infection and will receive adequate care (see Section 5.4). 5.4 Health Service Provision by type of Service RMNCAH is fully integrated in health services at the primary level. Improving th…						p26
	Health	Family Planning	Benefits of Small Families
	Health	Family Planning	Account for Cultural and Social Context	National Family Planning Guidelines and Standards
	Health	Family Planning	Reduce Costs & Ensure Product Availability			5.4.3.4 Family Planning The uptake of FP methods in the country will increase significantly by 2020. Contraceptive Prevalence Rate (married women 15-49) will increase from 27.4% to 60% in 2020 and Adolescent Fertility Rate (under 20) will reduce from 11.6% to less than 10% in 2020. Family Planning (FP) using modern methods will continue to receive high priority to delay the age of first pregnancy…						p43
	Health	Family Planning	Community Engagement		3. The health and social welfare sector will achieve active community partnership through intensified interactions with the population for improvement of health and social wellbeing.	A newly articulated Community Based Health Programme, in partnership with organisations in society, by revitalising primary health care and community based social welfare services (see Section 5.3). 5.4.3 Reproductive, Maternal, Newborn, Child & Adolescent Health Community health programmes will contribute to improved community mobilisation, bringing services closer to the population (e.g. family…						p27
	Health	Family Planning	Other
	Health	Strengthen Public Health System				7 Management of Implementation and Governance Strategic Direction: In line with the BRN approach, the health sector will strengthen Leadership, Accountability and Partnership to ensure that all involved parties can make their contributions to improving the health system. Governance will be inclusive, i.e., empowering communities, involving partners, being gender sensitive.						p68
	Health	Other			2. The health and social welfare sector will improve equitable access to services in the country by focusing on geographic areas with higher disease burdens and by focusing on vulnerable groups in the population with higher risks.	The BRN focus on most underserved Regions and Councils, where health outcomes are below average, will enhance equity of access for rural populations. Under this strategic period, (re)distribution of qualified staff over the country will receive attention in order to improve accessibility of services (see Section 6.1). Improving community health services by professional Community Health Workers in…						p26
	Health	Other			3. The health and social welfare sector will achieve active community partnership through intensified interactions with the population for improvement of health and social wellbeing.	Optimising mechanisms that provide room for community voice to be heard in health care management (see Section 7.2). Promoting innovations such as user rating, customer satisfaction surveys, and a community scorecard (see Section 7.2). Using information and communication technology to promote transparency, and performance management (see Section 6.5). Strengthening monitoring and evaluation syste…						p27
	Education	Universal Primary Education
	Education	Quality of Education
	Education	Vocational and Technical Training
	Education	Other
	Empower Women	Child Marriage
	Empower Women	Social Norms on Gender Equality			2. The health and social welfare sector will improve equitable access to services in the country by focusing on geographic areas with higher disease burdens and by focusing on vulnerable groups in the population with higher risks.	Gender equity will receive increased attention in concrete measures, e.g. focus on prevention of HIV amongst adolescent girls, addressing violence against women. Also in committees and boards equal representation of women will be prioritised (see Section 7.3). 7.3 Gender in Health 7.3.1 Gender Mainstreaming Gender mainstreaming is a priority for the health and health-related sectors. The MOHSW wi…						p27
	Empower Women	Women's Autonomy
	Empower Women	Women's and Girl's Education
	Empower Women	Facilitate Access to Labor Market
	Empower Women	Other
	Job Creation	Productive Investment
	Job Creation	Attract Foreign Direct Investment
	Job Creation	Promote Savings
	Job Creation	Develop the Financial Sector
	Job Creation	Contract Enforcement
	Job Creation	Other
	Other
